# Supplementary material for: The Small RNA Component of Arabidopsis thaliana Phloem Sap and Its Response to Iron Deficiency
Source: Plants (Basel). 2023 Jul 27;12(15):2782. doi: 10.3390/plants12152782 (PMC10421156; doi:10.3390/plants12152782)
Supplement: Supplementary file 1 [file plants-12-02782-s001.zip]

Archive with 9 entries (9 files):
- Supplementary Table S1.pdf
- Supplementary Table S2.xlsx
- Supplementary Table S3.xlsx
- Supplementary Table S4.xlsx
- Supplementary Table S5.xlsx
- Supplementary_Figure S1.tif
- Supplementary_Figure S2.tif
- Supplementary_Figure S3.tif
- Supplementary_Figure S4.tif
