# Supplementary material for: The Small RNA Component of Arabidopsis thaliana Phloem Sap and Its Response to Iron Deficiency
Source: Plants (Basel). 2023 Jul 27;12(15):2782. doi: 10.3390/plants12152782 (PMC10421156; doi:10.3390/plants12152782)
Supplement: Supplementary file 1 [file plants-12-02782-s001.zip › Supplementary Table S2.xlsx]

## Sheet: Title and legend
Supplementary Table S2. Protein coding genes with highest read counts in phloem exudates. Annotations of phloem mobile RNA are noted for each gene. Also noted is whether the sequenced sRNA fragments are predominantly from random locations within the gene, or instead come from specific locations.

## Sheet: Genes with highest read count
ID	gene description	gene symbol	Annotated as phloem mobile in TAIR	Random or specific degradation products	Read count
AT2G01021.1	hypothetical protein;(source:Araport11)	N/A	NO	RANDOM	525249
ATCG00020.1	Encodes chlorophyll binding protein D1, a part of the photosystem II reaction center core	PHOTOSYSTEM II REACTION CENTER PROTEIN A (PSBA)	NO	RANDOM	461007
ATCG00490.1	large subunit of RUBISCO. Protein is tyrosine-phosphorylated and its phosphorylation state is modulated in response to ABA in Arabidopsis thaliana seeds.	(RBCL)	NO	RANDOM	63413
AT2G16586.1	transmembrane protein;(source:Araport11)	N/A	NO	RANDOM	47329
ATCG00280.1	chloroplast gene encoding a CP43 subunit of the photosystem II reaction center. promoter contains a blue-light responsive element.	PHOTOSYSTEM II REACTION CENTER PROTEIN C (PSBC)	NO	RANDOM	43488
AT5G14550.1	Core-2/I-branching beta-1,6-N-acetylglucosaminyltransferase family protein;(source:Araport11)	N/A	NO	SPECIFIC	26344
ATCG00340.1	Encodes the D1 subunit of photosystem I reaction center.	(PSAB)	NO	RANDOM	25467
AT3G41762.1	hypothetical protein;(source:Araport11)	N/A	NO	RANDOM	23040
ATCG00350.1	Encodes psaA protein comprising the reaction center for photosystem I along with psaB protein; hydrophobic protein encoded by the chloroplast genome.	(PSAA)	NO	RANDOM	22589
ATCG00270.1	PSII D2 protein	PHOTOSYSTEM II REACTION CENTER PROTEIN D (PSBD)	NO	RANDOM	20676
AT2G41310.1	Encodes an A- type response Regulator that is primarily expressed in the root and is involved in cytokinin-mediated signalling. Phosphatidylinositol 4-phosphate 5-kinase (PIP5K) enzyme family member.	RESPONSE REGULATOR 3 (RR3)	NO	RANDOM	19888
AT2G01008.1	maternal effect embryo arrest protein;(source:Araport11)	N/A	NO	RANDOM	14823
AT5G50290.1	wall-associated receptor kinase galacturonan-binding protein;(source:Araport11)	N/A	NO	SPECIFIC	14625
AT2G08986.1	hypothetical protein;(source:Araport11)	N/A	NO	RANDOM	14561
ATCG00680.1	encodes for CP47, subunit of the photosystem II reaction center.	PHOTOSYSTEM II REACTION CENTER PROTEIN B (PSBB)	NO	RANDOM	12657
AT5G54070.1	A member of Heat Stress Transcription Factor (Hsf) family. Not responding to heat stress. Is regulated by the seed-specific transcription factor ABI3. In turn, it regulates other heat stress proteins including Hsp17.4-CI, Hsp17.7-CII and Hsp101 during seed maturation.	HEAT SHOCK TRANSCRIPTION FACTOR A9 (HSFA9)	NO	RANDOM	11255
AT1G31280.1	Encodes Argonaute gene that binds viral siRNAs and is involved in antiviral defense response. Regulates innate immunity.Mutants have increased susceptibility to Potato virus X and tobacco rattle virus.	ARGONAUTE 2 (AGO2)	NO	SPECIFIC	10786
AT3G06435.1	Expressed protein;(source:Araport11)	N/A	NO	RANDOM	9323
AT3G15920.1	Phox (PX) domain-containing protein;(source:Araport11)	N/A	NO	SPECIFIC	8771
AT5G53740.1	hypothetical protein;(source:Araport11)	N/A	NO	RANDOM	7611
AT5G22500.2	Encodes a member of the eight-member gene family encoding alcohol-forming fatty acyl-CoA reductases (FARs) identified in Arabidopsis thaliana. Three of the FARs, FAR1 (At5g22500), FAR4 (At3g44540) and FAR5 (At3g44550), are shown to generate the fatty alcohols found in root, seed coat, and wound-induced leaf tissue.	FAR1, FATTY ACID REDUCTASE 1	NO	SPECIFIC	7556
AT2G35750.1	transmembrane protein;(source:Araport11)	N/A	NO	RANDOM	7534
AT2G07732.1	Ribulose bisphosphate carboxylase large chain, catalytic domain-containing protein;(source:Araport11)	N/A	NO	RANDOM	6570
AT3G44580.1	hypothetical protein;(source:Araport11)	N/A	NO	RANDOM	6374
ATCG00480.1	chloroplast-encoded gene for beta subunit of ATP synthase	ATP SYNTHASE SUBUNIT BETA (PB)	NO	RANDOM	6099
AT4G32990.2	Transducin/WD40 repeat-like superfamily protein;(source:Araport11)	N/A	NO	RANDOM	5726
AT3G17400.1	F-box family protein;(source:Araport11)	N/A	NO	RANDOM	5605
AT3G06435.2	Expressed protein;(source:Araport11)	N/A	NO	RANDOM	5544
ATCG00720.1	Encodes the cytochrome b(6) subunit of the cytochrome b6f complex.	PHOTOSYNTHETIC ELECTRON TRANSFER B (PETB)	NO	RANDOM	5329
ATCG00040.1	Encodes a maturase located in the trnK intron in the chloroplast genome.	MATURASE K (MATK)	NO	RANDOM	5273
