# Supplementary material for: The Small RNA Component of Arabidopsis thaliana Phloem Sap and Its Response to Iron Deficiency
Source: Plants (Basel). 2023 Jul 27;12(15):2782. doi: 10.3390/plants12152782 (PMC10421156; doi:10.3390/plants12152782)
Supplement: Supplementary file 1 [file plants-12-02782-s001.zip › Supplementary Table S4.xlsx]

## Sheet: Title and legend
Supplementary Table S4. Iron deficiency regulated miRNA in whole shoot samples. Read counts for three biological replicates for plants with normal iron nutrition (plus) and after four days of iron deficiency (minus) and after three days of iron deficiency followed by 24 hours of iron resupply are shown.

## Sheet: Whole shoot Fe deficiency miRNA
Name	leaf_minus_1	leaf_minus_2	leaf_minus_3	leaf_plus_1	leaf_plus_2	leaf_plus_3	leaf_resupply_1	leaf_resupply_2	leaf_resupply_3
ath-MIR397a	7	10	3	45	55	80	3	9	7
ath-MIR397b	6	7	1	38	57	63	8	13	16
ath-MIR398a	769	1125	657	3239	3200	3218	438	1233	739
ath-MIR398b	7982	10055	6056	28744	28046	31717	4477	13845	7257
ath-MIR398c	9192	11443	6902	31343	30086	34670	5118	15106	8017
ath-MIR408	1009	1038	722	2763	3648	3617	665	1097	997
ath-MIR857	8	9	7	17	59	59	11	9	12
